# Supplementary material for: Early gene expression changes with rush immunotherapy
Source: Clin Mol Allergy. 2011 Sep 30;9:12. doi: 10.1186/1476-7961-9-12 (PMC3195724; doi:10.1186/1476-7961-9-12)
Supplement: Additional file 1 — Table S1: PBMC display differentially expressed genes during RIT. An excel (.xls) spreadsheet depicts the expressed genes identified by Ingenuity Pathway Analysis that were derived from the 507 transcripts (≥1.5 fold change) sorted by biological function and including the p-value and a description of the molecule as well as the cellular localization. [file 1476-7961-9-12-S1.XLS]

## Sheet: RIT1v5FC 507
Table S1
Common Name	Description	ID	p-value	Location	Function
ABCB10	ATP-binding cassette, sub-family B (MDR/TAP), member 10	NM_012089	0.001	Cytoplasm	transporter
ABCC10	ATP-binding cassette, sub-family C (CFTR/MRP), member 10	NM_033450	0.006	Unknown	transporter
ABHD14B	abhydrolase domain containing 14B	NM_032750	0.014	Unknown	enzyme
ABR	active BCR-related gene	NM_001092	0.002	Unknown	other
ACSL1	acyl-CoA synthetase long-chain family member 1	NM_001995	0.012	Cytoplasm	enzyme
ACVR1B	activin A receptor, type IB	NM_004302	0.005	Plasma Membrane	kinase
ADAM19 (includes EG:8728)	ADAM metallopeptidase domain 19 (meltrin beta)	NM_033274	0.003	Plasma Membrane	peptidase
ADCK2	aarF domain containing kinase 2	NM_052853	0.015	Unknown	kinase
ADHFE1	alcohol dehydrogenase, iron containing, 1	NM_144650	0.006	Unknown	enzyme
ADIPOR1	adiponectin receptor 1	NM_015999	0.01	Plasma Membrane	transmembrane receptor
AES	amino-terminal enhancer of split	NM_001130	0.034	Nucleus	transcription regulator
AK1	adenylate kinase 1	NM_000476	0.004	Cytoplasm	kinase
ALAS2	aminolevulinate, delta-, synthase 2	NM_000032	0.05	Cytoplasm	enzyme
ALDH3B1	aldehyde dehydrogenase 3 family, member B1	NM_000694	0.017	Cytoplasm	enzyme
ALDOA	aldolase A, fructose-bisphosphate	NM_184041	0.042	Cytoplasm	enzyme
ALKBH5	alkB, alkylation repair homolog 5 (E. coli)	NM_017758	0.002	Unknown	other
AMPD2	adenosine monophosphate deaminase 2 (isoform L)	NM_139156	0.006	Unknown	enzyme
ANKRD50	ankyrin repeat domain 50	XM_048747	0.001	Unknown	other
AP1B1	adaptor-related protein complex 1, beta 1 subunit	NM_145730	0.006	Cytoplasm	transporter
AP3B1	adaptor-related protein complex 3, beta 1 subunit	NM_003664	0.002	Cytoplasm	transporter
APBA3	amyloid beta (A4) precursor protein-binding, family A, member 3 (X11-like 2)	NM_004886	0.004	Cytoplasm	transporter
APBB3	amyloid beta (A4) precursor protein-binding, family B, member 3	NM_133174	0.003	Cytoplasm	other
AQP9	aquaporin 9	NM_020980	0.047	Plasma Membrane	transporter
AQR	aquarius homolog (mouse)	NM_014691	0.001	Nucleus	other
ARID3A	AT rich interactive domain 3A (BRIGHT-like)	NM_005224	0.036	Nucleus	transcription regulator
ARRDC4	arrestin domain containing 4	NM_183376	0.006	Unknown	other
ATF4	activating transcription factor 4 (tax-responsive enhancer element B67)	NM_182810	0.004	Nucleus	transcription regulator
ATG10	ATG10 autophagy related 10 homolog (S. cerevisiae)	NM_031482	0.002	Plasma Membrane	other
ATP2B1	ATPase, Ca++ transporting, plasma membrane 1	NM_001682	0.006	Plasma Membrane	transporter
ATP5B	ATP synthase, H+ transporting, mitochondrial F1 complex, beta polypeptide	NM_001686	0.034	Cytoplasm	transporter
ATP6V1F	ATPase, H+ transporting, lysosomal 14kDa, V1 subunit F	NM_004231	0.03	Cytoplasm	transporter
AXIN1	axin 1	NM_181050	0.022	Cytoplasm	other
B4GALT1	UDP-Gal:betaGlcNAc beta 1,4- galactosyltransferase, polypeptide 1	NM_001497	0.034	Cytoplasm	enzyme
BAZ2B	bromodomain adjacent to zinc finger domain, 2B	NM_013450	0.003	Unknown	other
BCL2L13	BCL2-like 13 (apoptosis facilitator)	NM_015367	0.015	Cytoplasm	other
BCL6	B-cell CLL/lymphoma 6 (zinc finger protein 51)	NM_001706	0.011	Nucleus	transcription regulator
BEST1	bestrophin 1	NM_004183	0.015	Plasma Membrane	other
BTK	Bruton agammaglobulinemia tyrosine kinase	NM_000061	0.004	Cytoplasm	kinase
BXDC1	brix domain containing 1	NM_032194	0.001	Nucleus	other
C10ORF33	chromosome 10 open reading frame 33	NM_032709	0.012	Unknown	other
C11ORF10	chromosome 11 open reading frame 10	NM_014206	0.021	Unknown	other
C11ORF59	chromosome 11 open reading frame 59	NM_017907	0.017	Unknown	other
C14ORF124	chromosome 14 open reading frame 124	NM_020195	0.022	Unknown	other
C14ORF138	chromosome 14 open reading frame 138	NM_024558	0.005	Unknown	other
C14ORF94	chromosome 14 open reading frame 94	NM_017815	0.009	Unknown	other
C15ORF39	chromosome 15 open reading frame 39	NM_015492	0.039	Unknown	other
C17ORF56	chromosome 17 open reading frame 56	NM_144679	0.003	Unknown	other
C18ORF8	chromosome 18 open reading frame 8	NM_013326	0.001	Unknown	other
C1ORF162	chromosome 1 open reading frame 162	NM_174896	0.022	Unknown	transporter
C1ORF218	chromosome 1 open reading frame 218	NM_019049	0.002	Unknown	other
C1QBP	complement component 1, q subcomponent binding protein	NM_001212	0.008	Cytoplasm	other
C5ORF29	chromosome 5 open reading frame 29	NM_152687	0.017	Unknown	other
C6ORF115	chromosome 6 open reading frame 115	XM_371848	0.021	Unknown	other
C6ORF136	chromosome 6 open reading frame 136	NM_145029	0.002	Unknown	other
C7ORF43	chromosome 7 open reading frame 43	NM_018275	0.012	Unknown	other
C9ORF72	chromosome 9 open reading frame 72	NM_018325	0.034	Unknown	other
CACNA2D4	calcium channel, voltage-dependent, alpha 2/delta subunit 4	NM_172364	0.007	Unknown	other
CALM3	calmodulin 3 (phosphorylase kinase, delta)	NM_005184	0.015	Plasma Membrane	other
CALU	calumenin	NM_001219	0.001	Cytoplasm	other
CAPZA2	capping protein (actin filament) muscle Z-line, alpha 2	NM_006136	0.015	Cytoplasm	other
CAPZB	capping protein (actin filament) muscle Z-line, beta	NM_004930	0.017	Cytoplasm	other
CAST	calpastatin	NM_173060	0.039	Cytoplasm	peptidase
CBARA1	calcium binding atopy-related autoantigen 1	NM_006077	0.008	Unknown	other
CBFA2T2	core-binding factor, runt domain, alpha subunit 2; translocated to, 2	NM_005093	0.006	Nucleus	transcription regulator
CBX3	chromobox homolog 3 (HP1 gamma homolog, Drosophila)	NM_016587	0.007	Nucleus	other
CC2D1A	coiled-coil and C2 domain containing 1A	NM_017721	0.005	Unknown	other
CCDC104	coiled-coil domain containing 104	NM_080667	0.012	Unknown	other
CCDC45	coiled-coil domain containing 45	NM_138363	0.004	Unknown	other
CCDC55	coiled-coil domain containing 55	NM_032141	0.004	Unknown	other
CCDC59	coiled-coil domain containing 59	NM_014167	0.032	Unknown	other
CCDC88C	coiled-coil domain containing 88C	XM_029353	0.038	Unknown	other
CCDC97	coiled-coil domain containing 97	NM_052848	0.002	Unknown	other
CCNH	cyclin H	NM_001239	0.005	Nucleus	transcription regulator
CD164	CD164 molecule, sialomucin	NM_006016	0.046	Plasma Membrane	other
CD300A	CD300a molecule	NM_007261	0.015	Plasma Membrane	other
CD33 (includes EG:945)	CD33 molecule	NM_001772	0.01	Plasma Membrane	other
CD40LG	CD40 ligand (TNF superfamily, member 5, hyper-IgM syndrome)	NM_000074	0.004	Extracellular Space	cytokine
CD79A	CD79a molecule, immunoglobulin-associated alpha	NM_001783	0.011	Plasma Membrane	transmembrane receptor
CDC14B	CDC14 cell division cycle 14 homolog B (S. cerevisiae)	NM_003671	0.027	Nucleus	phosphatase
CDC42	cell division cycle 42 (GTP binding protein, 25kDa)	NM_001791	0.007	Cytoplasm	enzyme
CDC42EP4	CDC42 effector protein (Rho GTPase binding) 4	NM_012121	0.001	Cytoplasm	other
CDH23	cadherin-like 23	NM_022124	0.004	Plasma Membrane	transporter
CDKN1C	cyclin-dependent kinase inhibitor 1C (p57, Kip2)	NM_000076	0.004	Nucleus	other
CECR1	cat eye syndrome chromosome region, candidate 1	NM_177405	0.017	Unknown	enzyme
CENPT	centromere protein T	NM_025082	0.012	Unknown	other
CFL1	cofilin 1 (non-muscle)	NM_005507	0.039	Nucleus	other
CHCHD7	coiled-coil-helix-coiled-coil-helix domain containing 7	NM_024300	0.002	Unknown	other
CHFR	checkpoint with forkhead and ring finger domains	NM_018223	0.017	Nucleus	enzyme
CHST7	carbohydrate (N-acetylglucosamine 6-O) sulfotransferase 7	NM_019886	0.003	Cytoplasm	enzyme
CKB	creatine kinase, brain	NM_001823	0.024	Cytoplasm	kinase
CLTC	clathrin, heavy chain (Hc)	NM_004859	0.018	Plasma Membrane	other
CMPK1	cytidine monophosphate (UMP-CMP) kinase 1, cytosolic	NM_016308	0.005	Nucleus	kinase
CMTM3	CKLF-like MARVEL transmembrane domain containing 3	NM_181555	0.011	Extracellular Space	cytokine
COG2	component of oligomeric golgi complex 2	NM_007357	0.001	Cytoplasm	transporter
COPA	coatomer protein complex, subunit alpha	NM_004371	0.001	Cytoplasm	transporter
COPS7B	COP9 constitutive photomorphogenic homolog subunit 7B (Arabidopsis)	NM_022730	0.007	Unknown	other
COQ2	coenzyme Q2 homolog, prenyltransferase (yeast)	NM_015697	0.004	Unknown	enzyme
COTL1	coactosin-like 1 (Dictyostelium)	NM_021149	0.004	Cytoplasm	other
COX7A2	cytochrome c oxidase subunit VIIa polypeptide 2 (liver)	NM_001865	0.003	Cytoplasm	enzyme
COX7C	cytochrome c oxidase subunit VIIc	NM_001867	0.005	Cytoplasm	enzyme
CPNE3	copine III	NM_003909	0.007	Cytoplasm	kinase
CPSF3L	cleavage and polyadenylation specific factor 3-like	NM_017871	0.015	Unknown	other
CPT2	carnitine palmitoyltransferase II	NM_000098	0.001	Cytoplasm	enzyme
CREB5	cAMP responsive element binding protein 5	NM_004904	0.001	Nucleus	transcription regulator
CROP	cisplatin resistance-associated overexpressed protein	NM_016424	0.003	Nucleus	other
CRTC2	CREB regulated transcription coactivator 2	NM_181715	0.014	Nucleus	other
CSPP1	centrosome and spindle pole associated protein 1	NM_024790	0.001	Unknown	other
CTNNBIP1	catenin, beta interacting protein 1	NM_020248	0.006	Unknown	other
CXCL1	chemokine (C-X-C motif) ligand 1 (melanoma growth stimulating activity, alpha)	NM_001511	0.047	Extracellular Space	cytokine
CYC1	cytochrome c-1	NM_001916	0.043	Cytoplasm	enzyme
DAPK1	death-associated protein kinase 1	NM_004938	0.005	Cytoplasm	kinase
DDX1	DEAD (Asp-Glu-Ala-Asp) box polypeptide 1	NM_004939	0.006	Nucleus	enzyme
DDX17	DEAD (Asp-Glu-Ala-Asp) box polypeptide 17	NM_006386	0.002	Nucleus	enzyme
DEDD	death effector domain containing	NM_032998	0.003	Nucleus	other
DENND3	DENN/MADD domain containing 3	XM_088315	0.028	Unknown	other
DHX16	DEAH (Asp-Glu-Ala-His) box polypeptide 16	NM_003587	0.018	Nucleus	enzyme
DLGAP4	discs, large (Drosophila) homolog-associated protein 4	NM_183006	0.007	Plasma Membrane	other
DNAL4	dynein, axonemal, light chain 4	NM_005740	0.005	Unknown	enzyme
DOCK2	dedicator of cytokinesis 2	NM_004946	0.001	Cytoplasm	other
DPEP2	dipeptidase 2	NM_022355	0.012	Unknown	peptidase
DPF2	D4, zinc and double PHD fingers family 2	NM_006268	0.01	Nucleus	other
DRAP1	DR1-associated protein 1 (negative cofactor 2 alpha)	NM_006442	0.007	Nucleus	transcription regulator
DUS2L	dihydrouridine synthase 2-like, SMM1 homolog (S. cerevisiae)	NM_017803	0.006	Cytoplasm	other
DUSP1	dual specificity phosphatase 1	NM_004417	0.043	Nucleus	phosphatase
DUSP6	dual specificity phosphatase 6	NM_022652	0.046	Cytoplasm	phosphatase
EDEM2	ER degradation enhancer, mannosidase alpha-like 2	NM_018217	0.005	Cytoplasm	enzyme
EEF1B2	eukaryotic translation elongation factor 1 beta 2	NM_001959	0	Cytoplasm	translation regulator
EHD4	EH-domain containing 4	NM_139265	0.02	Plasma Membrane	enzyme
EIF1	eukaryotic translation initiation factor 1	NM_005801	0.032	Cytoplasm	translation regulator
EIF5A	eukaryotic translation initiation factor 5A	NM_001970	0.02	Cytoplasm	translation regulator
ELF4	E74-like factor 4 (ets domain transcription factor)	NM_001421	0.03	Nucleus	transcription regulator
ELMO1	engulfment and cell motility 1	NM_130442	0.02	Unknown	other
EML3	echinoderm microtubule associated protein like 3	NM_153265	0.025	Unknown	other
EP300	E1A binding protein p300	NM_001429	0	Nucleus	transcription regulator
EPS15	epidermal growth factor receptor pathway substrate 15	NM_001981	0.001	Plasma Membrane	other
EXOC7	exocyst complex component 7	NM_015219	0.006	Plasma Membrane	transporter
FAM14A	family with sequence similarity 14, member A	NM_032036	0.002	Unknown	other
FAM38A	family with sequence similarity 38, member A	NM_014745	0.004	Unknown	other
FAM62A	family with sequence similarity 62 (C2 domain containing), member A	NM_015292	0.024	Unknown	other
FAM98C	family with sequence similarity 98, member C	NM_174905	0.019	Unknown	other
FCAR	Fc fragment of IgA, receptor for	NM_133279	0.007	Plasma Membrane	other
FEM1C	fem-1 homolog c (C. elegans)	NM_020177	0.005	Nucleus	transcription regulator
FES	feline sarcoma oncogene	NM_002005	0.043	Cytoplasm	kinase
FGR	Gardner-Rasheed feline sarcoma viral (v-fgr) oncogene homolog	NM_005248	0.026	Nucleus	kinase
FHL3	four and a half LIM domains 3	NM_004468	0.041	Plasma Membrane	other
FIG4	FIG4 homolog (S. cerevisiae)	NM_014845	0.001	Unknown	other
FLII	flightless I homolog (Drosophila)	NM_002018	0.002	Nucleus	other
FLJ12334	hypothetical gene supported by AK022396; AK097927	XM_379079	0.017	Unknown	other
FLJ40113	golgi autoantigen, golgin subfamily a-like pseudogene	NM_198079	0.006	Unknown	other
FLOT1	flotillin 1	NM_005803	0.01	Plasma Membrane	other
FNTA	farnesyltransferase, CAAX box, alpha	NM_002027	0.002	Cytoplasm	enzyme
FOLR2	folate receptor 2 (fetal)	NM_000803	0.01	Plasma Membrane	transporter
FOXRED1	FAD-dependent oxidoreductase domain containing 1	NM_017547	0.005	Cytoplasm	other
FRAT2	frequently rearranged in advanced T-cell lymphomas 2	NM_012083	0.016	Cytoplasm	other
FTH1	ferritin, heavy polypeptide 1	NM_002032	0.012	Cytoplasm	enzyme
FUCA1	fucosidase, alpha-L- 1, tissue	NM_000147	0.033	Cytoplasm	enzyme
FYB	FYN binding protein (FYB-120/130)	NM_001465	0.006	Nucleus	other
FYN	FYN oncogene related to SRC, FGR, YES	NM_153047	0.006	Plasma Membrane	kinase
G6PC3	glucose 6 phosphatase, catalytic, 3	NM_138387	0.004	Unknown	phosphatase
GALC	galactosylceramidase	NM_000153	0.01	Cytoplasm	enzyme
GALNT2	UDP-N-acetyl-alpha-D-galactosamine:polypeptide N-acetylgalactosaminyltransferase 2 (GalNAc-T2)	NM_004481	0.003	Cytoplasm	enzyme
GALT	galactose-1-phosphate uridylyltransferase	NM_000155	0.003	Cytoplasm	enzyme
GATA3	GATA binding protein 3	NM_002051	0.004	Nucleus	transcription regulator
GATAD1	GATA zinc finger domain containing 1	NM_021167	0.006	Unknown	other
GCA	grancalcin, EF-hand calcium binding protein	NM_012198	0.006	Cytoplasm	other
GIMAP6	GTPase, IMAP family member 6	NM_024711	0.015	Unknown	other
GIT2	G protein-coupled receptor kinase interactor 2	NM_139201	0.006	Nucleus	other
GIYD2	GIY-YIG domain containing 2	NM_178044	0.031	Unknown	other
GMEB2	glucocorticoid modulatory element binding protein 2	NM_012384	0.004	Nucleus	transcription regulator
GMIP	GEM interacting protein	NM_016573	0.037	Unknown	enzyme
GNB2	guanine nucleotide binding protein (G protein), beta polypeptide 2	NM_005273	0.003	Plasma Membrane	enzyme
GNG7	guanine nucleotide binding protein (G protein), gamma 7	NM_052847	0.003	Plasma Membrane	enzyme
GPBAR1	G protein-coupled bile acid receptor 1	NM_170699	0.011	Plasma Membrane	G-protein coupled receptor
GPSM3	G-protein signaling modulator 3 (AGS3-like, C. elegans)	NM_022107	0.02	Cytoplasm	other
GSS	glutathione synthetase	NM_000178	0.009	Cytoplasm	enzyme
GTF3C5	general transcription factor IIIC, polypeptide 5, 63kDa	NM_012087	0.01	Nucleus	transcription regulator
H1FX	H1 histone family, member X	NM_006026	0.004	Nucleus	other
HADHA	hydroxyacyl-Coenzyme A dehydrogenase/3-ketoacyl-Coenzyme A thiolase/enoyl-Coenzyme A hydratase (trifunctional protein), alpha subunit	NM_000182	0.001	Cytoplasm	enzyme
HBB (includes EG:3043)	hemoglobin, beta	NM_000518	0.01	Cytoplasm	transporter
HCFC1R1	host cell factor C1 regulator 1 (XPO1 dependent)	NM_017885	0.018	Nucleus	other
HCG 26523	ribosomal protein L26 pseudogene	XM_374987	0.001	Unknown	other
HCK	hemopoietic cell kinase	NM_002110	0.006	Cytoplasm	kinase
HCLS1	hematopoietic cell-specific Lyn substrate 1	NM_005335	0.028	Nucleus	transcription regulator
HEBP1	heme binding protein 1	NM_015987	0.014	Cytoplasm	other
HERC5	hect domain and RLD 5	NM_016323	0.015	Cytoplasm	enzyme
HERPUD2	HERPUD family member 2	NM_022373	0.006	Unknown	other
HMGB1 (includes EG:3146)	high-mobility group box 1	NM_002128	0.005	Nucleus	other
HNRPK	heterogeneous nuclear ribonucleoprotein K	NM_031263	0.011	Nucleus	other
HOPX	HOP homeobox	NM_139211	0	Nucleus	transcription regulator
HSP90B1	heat shock protein 90kDa beta (Grp94), member 1	NM_003299	0.045	Cytoplasm	other
HSPA4	heat shock 70kDa protein 4	NM_002154	0.005	Cytoplasm	other
ID2	inhibitor of DNA binding 2, dominant negative helix-loop-helix protein	NM_002166	0.008	Nucleus	transcription regulator
IFIT2	interferon-induced protein with tetratricopeptide repeats 2	NM_001547	0.024	Unknown	other
IFNGR1	interferon gamma receptor 1	NM_000416	0.004	Plasma Membrane	transmembrane receptor
IFNGR2	interferon gamma receptor 2 (interferon gamma transducer 1)	NM_005534	0.02	Plasma Membrane	transmembrane receptor
IGFBP3	insulin-like growth factor binding protein 3	NM_000598	0.038	Extracellular Space	other
IL13RA1	interleukin 13 receptor, alpha 1	NM_001560	0.02	Plasma Membrane	transmembrane receptor
IL1B	interleukin 1, beta	NM_000576	0.017	Extracellular Space	cytokine
IL2RB	interleukin 2 receptor, beta	NM_000878	0.036	Plasma Membrane	transmembrane receptor
IL8	interleukin 8	NM_000584	0.021	Extracellular Space	cytokine
IMPDH1	IMP (inosine monophosphate) dehydrogenase 1	NM_183243	0.004	Cytoplasm	enzyme
INDOL1	indoleamine-pyrrole 2,3 dioxygenase-like 1	NM_194294	0.043	Unknown	other
INPP5D	inositol polyphosphate-5-phosphatase, 145kDa	NM_005541	0.037	Cytoplasm	phosphatase
INPP5E	inositol polyphosphate-5-phosphatase, 72 kDa	NM_019892	0.003	Cytoplasm	phosphatase
INTS3	integrator complex subunit 3	NM_023015	0.007	Unknown	other
IRF1	interferon regulatory factor 1	NM_002198	0.002	Nucleus	transcription regulator
ITGAL	integrin, alpha L (antigen CD11A (p180), lymphocyte function-associated antigen 1; alpha polypeptide)	NM_002209	0.032	Plasma Membrane	other
JARID1C	jumonji, AT rich interactive domain 1C	NM_004187	0.002	Nucleus	other
JMJD1B	jumonji domain containing 1B	NM_016604	0.002	Nucleus	other
KCNH6	potassium voltage-gated channel, subfamily H (eag-related), member 6	NM_030779	0.017	Plasma Membrane	ion channel
KCNMB1	potassium large conductance calcium-activated channel, subfamily M, beta member 1	NM_004137	0.014	Plasma Membrane	ion channel
KIAA0182	KIAA0182	NM_014615	0.009	Unknown	other
KIAA0256	KIAA0256 gene product	NM_014701	0.006	Unknown	other
KIAA0513	KIAA0513	NM_014732	0.03	Unknown	other
KIAA1600	KIAA1600	XM_049351	0.003	Unknown	other
KIFC2	kinesin family member C2	NM_145754	0.014	Cytoplasm	other
KLC2	kinesin light chain 2	NM_022822	0.008	Cytoplasm	other
KLF9	Kruppel-like factor 9	NM_001206	0.001	Nucleus	transcription regulator
KLHL5	kelch-like 5 (Drosophila)	NM_199039	0.007	Unknown	other
KNTC1	kinetochore associated 1	NM_014708	0.001	Nucleus	other
KPNA4	karyopherin alpha 4 (importin alpha 3)	NM_002268	0.001	Nucleus	transporter
LAPTM5	lysosomal associated multispanning membrane protein 5	NM_006762	0.035	Plasma Membrane	other
LAS1L	LAS1-like (S. cerevisiae)	NM_031206	0.003	Nucleus	other
LASS6	LAG1 homolog, ceramide synthase 6	NM_203463	0.002	Nucleus	transcription regulator
LMNB2	lamin B2	NM_032737	0.003	Nucleus	other
LOC158830	similar to Ab2-183	XM_088684	0.001	Unknown	other
LOC284064	similar to ribosomal protein L29	XM_210334	0.018	Unknown	other
LOC286177	hypothetical protein LOC286177	XM_379582	0.043	Unknown	other
LOC339344	hypothetical protein LOC339344	XM_290848	0.003	Nucleus	transcription regulator
LOC388969	hypothetical LOC388969	XM_371506	0.01	Unknown	other
LRMP	lymphoid-restricted membrane protein	NM_006152	0.01	Cytoplasm	other
LRP10	low density lipoprotein receptor-related protein 10	NM_014045	0.005	Plasma Membrane	transmembrane receptor
LRRC33	leucine rich repeat containing 33	NM_198565	0.002	Unknown	other
LRRFIP1	leucine rich repeat (in FLII) interacting protein 1	NM_004735	0.02	Nucleus	transcription regulator
LSM12	LSM12 homolog (S. cerevisiae)	NM_152344	0.012	Unknown	other
LTK	leukocyte receptor tyrosine kinase	NM_002344	0.004	Plasma Membrane	kinase
LY86	lymphocyte antigen 86	NM_004271	0.014	Plasma Membrane	other
MAGMAS	mitochondria-associated protein involved in granulocyte-macrophage colony-stimulating factor signal transduction	NM_016069	0.022	Cytoplasm	other
MAN1C1	mannosidase, alpha, class 1C, member 1	NM_020379	0.043	Cytoplasm	enzyme
MAP3K4	mitogen-activated protein kinase kinase kinase 4	NM_006724	0.004	Cytoplasm	kinase
MAP3K7IP2	mitogen-activated protein kinase kinase kinase 7 interacting protein 2	NM_015093	0.027	Cytoplasm	other
MAP3K8	mitogen-activated protein kinase kinase kinase 8	NM_005204	0.001	Cytoplasm	kinase
MAP4K1	mitogen-activated protein kinase kinase kinase kinase 1	NM_007181	0.014	Cytoplasm	kinase
MAST3	microtubule associated serine/threonine kinase 3	XM_038150	0.039	Unknown	kinase
MAT2A	methionine adenosyltransferase II, alpha	NM_005911	0.021	Cytoplasm	enzyme
MBD3	methyl-CpG binding domain protein 3	NM_003926	0.005	Nucleus	other
MBOAT5	membrane bound O-acyltransferase domain containing 5	NM_005768	0.005	Plasma Membrane	other
MEGF6	multiple EGF-like-domains 6	XM_031401	0.006	Cytoplasm	other
MGC16703	tubulin, alpha pseudogene	NM_145042	0.042	Unknown	other
MGC29891	hypothetical protein MGC29891	NM_144618	0.004	Nucleus	transcription regulator
MIF4GD	MIF4G domain containing	NM_020679	0.002	Unknown	other
MKL1 (includes EG:57591)	megakaryoblastic leukemia (translocation) 1	NM_020831	0.005	Nucleus	transcription regulator
MLLT1	myeloid/lymphoid or mixed-lineage leukemia (trithorax homolog, Drosophila); translocated to, 1	NM_005934	0.037	Nucleus	transcription regulator
MLX	MAX-like protein X	NM_198205	0.001	Nucleus	transcription regulator
MMP25	matrix metallopeptidase 25	NM_022718	0.017	Extracellular Space	peptidase
MOBKL3	MOB1, Mps One Binder kinase activator-like 3 (yeast)	NM_015387	0.003	Cytoplasm	other
MORF4	mortality factor 4	NM_006792	0.011	Nucleus	transcription regulator
MRPL49	mitochondrial ribosomal protein L49	NM_004927	0.009	Cytoplasm	enzyme
MRPS33	mitochondrial ribosomal protein S33	NM_053035	0.006	Cytoplasm	other
MRPS35	mitochondrial ribosomal protein S35	NM_021821	0.008	Cytoplasm	other
MS4A1	membrane-spanning 4-domains, subfamily A, member 1	NM_152866	0.021	Plasma Membrane	other
MSRB3	methionine sulfoxide reductase B3	NM_198080	0.003	Cytoplasm	enzyme
MTMR15	myotubularin related protein 15	NM_014967	0.006	Unknown	other
MTPN	myotrophin	NM_145808	0.003	Nucleus	transcription regulator
MX1	myxovirus (influenza virus) resistance 1, interferon-inducible protein p78 (mouse)	NM_002462	0.006	Nucleus	enzyme
MYBL1	v-myb myeloblastosis viral oncogene homolog (avian)-like 1	XM_034274	0.008	Nucleus	transcription regulator
N4BP1	NEDD4 binding protein 1	NM_153029	0.005	Cytoplasm	other
N4BP2L2	NEDD4 binding protein 2-like 2	NM_014887	0.004	Unknown	other
NAP1L1	nucleosome assembly protein 1-like 1	NM_004537	0.001	Nucleus	other
NARF	nuclear prelamin A recognition factor	NM_031968	0.006	Nucleus	enzyme
NAT9	N-acetyltransferase 9	NM_015654	0.005	Unknown	other
NCSTN	nicastrin	NM_015331	0.003	Plasma Membrane	peptidase
NDRG1	N-myc downstream regulated gene 1	NM_006096	0.007	Nucleus	kinase
NDUFA5	NADH dehydrogenase (ubiquinone) 1 alpha subcomplex, 5, 13kDa	NM_005000	0.023	Cytoplasm	enzyme
NDUFB7	NADH dehydrogenase (ubiquinone) 1 beta subcomplex, 7, 18kDa	NM_004146	0.025	Cytoplasm	enzyme
NDUFS5	NADH dehydrogenase (ubiquinone) Fe-S protein 5, 15kDa (NADH-coenzyme Q reductase)	NM_004552	0.01	Cytoplasm	enzyme
NDUFS8	NADH dehydrogenase (ubiquinone) Fe-S protein 8, 23kDa (NADH-coenzyme Q reductase)	NM_002496	0.012	Cytoplasm	enzyme
NECAP1	NECAP endocytosis associated 1	NM_015509	0.001	Plasma Membrane	other
NEU1	sialidase 1 (lysosomal sialidase)	NM_000434	0.016	Cytoplasm	enzyme
NLRC5 (includes EG:84166)	NLR family, CARD domain containing 5	NM_032206	0.007	Unknown	other
NOD2	nucleotide-binding oligomerization domain containing 2	NM_022162	0.008	Cytoplasm	other
NSFL1C	NSFL1 (p97) cofactor (p47)	NM_182483	0.005	Cytoplasm	other
NSUN5B	NOL1/NOP2/Sun domain family, member 5B	NM_145645	0.006	Unknown	other
NT5C2	5'-nucleotidase, cytosolic II	NM_012229	0.016	Cytoplasm	phosphatase
NUB1	negative regulator of ubiquitin-like proteins 1	NM_016118	0.007	Nucleus	other
NUBPL	nucleotide binding protein-like	NM_025152	0.004	Extracellular Space	other
NUDCD2	NudC domain containing 2	NM_145266	0.011	Unknown	other
NUP62	nucleoporin 62kDa	NM_012346	0.009	Nucleus	transporter
NXF1	nuclear RNA export factor 1	NM_006362	0.002	Nucleus	transporter
NYD-SP21	membrane-spanning 4-domains, subfamily A, member 14	NM_032597	0.006	Unknown	other
OGFR	opioid growth factor receptor	NM_007346	0.014	Plasma Membrane	G-protein coupled receptor
OLIG3	oligodendrocyte transcription factor 3	NM_175747	0.02	Nucleus	other
ORAI3	ORAI calcium release-activated calcium modulator 3	NM_152288	0.021	Unknown	other
OSBPL2	oxysterol binding protein-like 2	NM_014835	0.026	Cytoplasm	other
OSBPL9	oxysterol binding protein-like 9	NM_148907	0.005	Cytoplasm	other
OTUB1	OTU domain, ubiquitin aldehyde binding 1	NM_017670	0.006	Unknown	other
P2RX1	purinergic receptor P2X, ligand-gated ion channel, 1	NM_002558	0.041	Plasma Membrane	ion channel
P2RY13	purinergic receptor P2Y, G-protein coupled, 13	NM_176894	0.002	Plasma Membrane	G-protein coupled receptor
PAK1	p21/Cdc42/Rac1-activated kinase 1 (STE20 homolog, yeast)	NM_002576	0.011	Cytoplasm	kinase
PAN2 (includes EG:9924)	PAN2 polyA specific ribonuclease subunit homolog (S. cerevisiae)	NM_014871	0.001	Cytoplasm	peptidase
PCNA	proliferating cell nuclear antigen	NM_182649	0.006	Nucleus	other
PFKFB4	6-phosphofructo-2-kinase/fructose-2,6-biphosphatase 4	NM_004567	0.008	Cytoplasm	kinase
PGS1	phosphatidylglycerophosphate synthase 1	NM_024419	0.016	Cytoplasm	enzyme
PH-4	hypoxia-inducible factor prolyl 4-hydroxylase	NM_177938	0.002	Cytoplasm	enzyme
PHC2	polyhomeotic homolog 2 (Drosophila)	NM_004427	0.014	Nucleus	other
PHF3	PHD finger protein 3	NM_015153	0.006	Nucleus	other
PIAS1	protein inhibitor of activated STAT, 1	NM_016166	0.004	Nucleus	transcription regulator
PIK3R1	phosphoinositide-3-kinase, regulatory subunit 1 (alpha)	NM_181504	0.007	Cytoplasm	kinase
PILRB	paired immunoglobin-like type 2 receptor beta	NM_178238	0.018	Plasma Membrane	other
PIN1	peptidylprolyl cis/trans isomerase, NIMA-interacting 1	NM_006221	0.025	Nucleus	enzyme
PISD	phosphatidylserine decarboxylase	NM_014338	0.011	Cytoplasm	enzyme
PKM2	pyruvate kinase, muscle	NM_002654	0.005	Cytoplasm	kinase
PLAGL2	pleiomorphic adenoma gene-like 2	NM_002657	0.009	Nucleus	transcription regulator
PLEK	pleckstrin	NM_002664	0.014	Cytoplasm	other
PLK3	polo-like kinase 3 (Drosophila)	NM_004073	0.021	Nucleus	kinase
PMM2	phosphomannomutase 2	NM_000303	0.004	Cytoplasm	enzyme
PMPCA	peptidase (mitochondrial processing) alpha	NM_015160	0.004	Cytoplasm	peptidase
PNPLA8	patatin-like phospholipase domain containing 8	XM_291241	0.006	Cytoplasm	enzyme
POGZ	pogo transposable element with ZNF domain	NM_145796	0.006	Nucleus	enzyme
POLA2	polymerase (DNA directed), alpha 2 (70kD subunit)	NM_002689	0.003	Nucleus	enzyme
POLR2F	polymerase (RNA) II (DNA directed) polypeptide F	NM_021974	0.03	Nucleus	enzyme
POLR2J2	DNA directed RNA polymerase II polypeptide J-related	NM_032958	0.002	Nucleus	transcription regulator
POU2F2	POU class 2 homeobox 2	NM_002698	0.028	Nucleus	transcription regulator
PPFIA1	protein tyrosine phosphatase, receptor type, f polypeptide (PTPRF), interacting protein (liprin), alpha 1	NM_003626	0.002	Plasma Membrane	phosphatase
PPIG	peptidylprolyl isomerase G (cyclophilin G)	NM_004792	0.018	Nucleus	enzyme
PPP2R1A	protein phosphatase 2 (formerly 2A), regulatory subunit A , alpha isoform	NM_014225	0.007	Cytoplasm	phosphatase
PPP2R5A	protein phosphatase 2, regulatory subunit B', alpha isoform	NM_006243	0.006	Cytoplasm	phosphatase
PPP2R5C	protein phosphatase 2, regulatory subunit B', gamma isoform	NM_178588	0.002	Nucleus	peptidase
PPP3CB	protein phosphatase 3 (formerly 2B), catalytic subunit, beta isoform	NM_021132	0.013	Unknown	phosphatase
PPP3CC	protein phosphatase 3 (formerly 2B), catalytic subunit, gamma isoform	NM_005605	0.005	Unknown	phosphatase
PPP4R1	protein phosphatase 4, regulatory subunit 1	NM_005134	0.015	Unknown	phosphatase
PQLC1	PQ loop repeat containing 1	NM_025078	0.014	Unknown	other
PRCC	papillary renal cell carcinoma (translocation-associated)	NM_005973	0.002	Nucleus	other
PRKD2	protein kinase D2	NM_016457	0.041	Cytoplasm	kinase
PRMT3	protein arginine methyltransferase 3	XM_058460	0.001	Nucleus	enzyme
PRR3	proline rich 3	NM_025263	0.006	Unknown	other
PSCD4	pleckstrin homology, Sec7 and coiled-coil domains 4	NM_013385	0.002	Cytoplasm	other
PSKH1	protein serine kinase H1	NM_006742	0.004	Nucleus	kinase
PSMA6	proteasome (prosome, macropain) subunit, alpha type, 6	NM_002791	0.016	Cytoplasm	peptidase
PSMB8	proteasome (prosome, macropain) subunit, beta type, 8 (large multifunctional peptidase 7)	NM_148919	0.006	Cytoplasm	peptidase
PSME3	proteasome (prosome, macropain) activator subunit 3 (PA28 gamma; Ki)	NM_005789	0.007	Cytoplasm	peptidase
PTGS2	prostaglandin-endoperoxide synthase 2 (prostaglandin G/H synthase and cyclooxygenase)	NM_000963	0.046	Cytoplasm	enzyme
PTOV1	prostate tumor overexpressed gene 1	NM_017432	0.005	Nucleus	other
PTPN23	protein tyrosine phosphatase, non-receptor type 23	NM_015466	0.01	Cytoplasm	phosphatase
PTPN6	protein tyrosine phosphatase, non-receptor type 6	NM_080548	0.044	Cytoplasm	phosphatase
QPCT (includes EG:25797)	glutaminyl-peptide cyclotransferase (glutaminyl cyclase)	NM_012413	0.02	Extracellular Space	enzyme
RAB11A	RAB11A, member RAS oncogene family	NM_004663	0.005	Cytoplasm	enzyme
RAB5A	RAB5A, member RAS oncogene family	NM_004162	0.002	Cytoplasm	enzyme
RAB5B	RAB5B, member RAS oncogene family	NM_002868	0.039	Cytoplasm	enzyme
RAB6IP1	RAB6 interacting protein 1	NM_015213	0.007	Unknown	other
RAP1A	RAP1A, member of RAS oncogene family	NM_002884	0.012	Cytoplasm	enzyme
RAP1B	RAP1B, member of RAS oncogene family	NM_015646	0.002	Cytoplasm	enzyme
RBED1	RNA binding motif and ELMO/CED-12 domain 1	NM_032213	0.034	Unknown	other
RCE1	RCE1 homolog, prenyl protein peptidase (S. cerevisiae)	NM_005133	0.008	Cytoplasm	peptidase
REM2	RAS (RAD and GEM)-like GTP binding 2	NM_173527	0.005	Plasma Membrane	enzyme
REPIN1	replication initiator 1	NM_014374	0.016	Unknown	other
RERE	arginine-glutamic acid dipeptide (RE) repeats	NM_012102	0.006	Nucleus	transcription regulator
RNPEPL1	arginyl aminopeptidase (aminopeptidase B)-like 1	NM_018226	0.018	Unknown	peptidase
RPL21	ribosomal protein L21	NM_000982	0.037	Cytoplasm	other
RPL26	ribosomal protein L26	NM_000987	0.001	Cytoplasm	other
RPL27A	ribosomal protein L27a	NM_000990	0.005	Unknown	other
RPL30	ribosomal protein L30	NM_000989	0.004	Cytoplasm	other
RPL36A	ribosomal protein L36a	NM_021029	0	Cytoplasm	other
RPL36AL	ribosomal protein L36a-like	NM_001001	0.007	Cytoplasm	other
RPL7	ribosomal protein L7	NM_000971	0.005	Cytoplasm	transcription regulator
RPL9 (includes EG:6133)	ribosomal protein L9	NM_000661	0.002	Cytoplasm	other
RPS12	ribosomal protein S12	NM_001016	0.002	Cytoplasm	other
RPS15	ribosomal protein S15	NM_001018	0.017	Cytoplasm	other
RPS16	ribosomal protein S16	NM_001020	0.005	Cytoplasm	other
RPS24 (includes EG:6229)	ribosomal protein S24	NM_001026	0.001	Cytoplasm	other
RPS29	ribosomal protein S29	NM_001032	0.001	Cytoplasm	other
RPS6KA5 (includes EG:9252)	ribosomal protein S6 kinase, 90kDa, polypeptide 5	NM_004755	0.001	Nucleus	kinase
RPS6KB2	ribosomal protein S6 kinase, 70kDa, polypeptide 2	NM_003952	0.012	Cytoplasm	kinase
RTN1	reticulon 1	NM_021136	0.02	Cytoplasm	other
RXRB	retinoid X receptor, beta	NM_021976	0.019	Nucleus	ligand-dependent nuclear receptor
S100A4	S100 calcium binding protein A4	NM_019554	0.025	Cytoplasm	other
SAFB2	scaffold attachment factor B2	NM_014649	0.001	Unknown	other
SARS2	seryl-tRNA synthetase 2, mitochondrial	NM_017827	0.008	Cytoplasm	enzyme
SCAMP3	secretory carrier membrane protein 3	NM_005698	0.005	Cytoplasm	transporter
SCIN	scinderin	NM_033128	0.014	Cytoplasm	other
SDAD1	SDA1 domain containing 1	NM_018115	0.003	Nucleus	other
SEMA3E	sema domain, immunoglobulin domain (Ig), short basic domain, secreted, (semaphorin) 3E	NM_012431	0.039	Extracellular Space	other
SEMA4A	sema domain, immunoglobulin domain (Ig), transmembrane domain (TM) and short cytoplasmic domain, (semaphorin) 4A	NM_022367	0.006	Plasma Membrane	other
SEMA4B	sema domain, immunoglobulin domain (Ig), transmembrane domain (TM) and short cytoplasmic domain, (semaphorin) 4B	NM_020210	0.02	Plasma Membrane	other
SEPT6	septin 6	NM_145802	0.035	Cytoplasm	other
SEPT7	septin 7	NM_001788	0.037	Cytoplasm	other
SEPX1	selenoprotein X, 1	NM_016332	0.034	Unknown	enzyme
SERPINB8	serpin peptidase inhibitor, clade B (ovalbumin), member 8	NM_002640	0.005	Cytoplasm	other
SFRS10	splicing factor, arginine/serine-rich 10 (transformer 2 homolog, Drosophila)	NM_004593	0.034	Nucleus	other
SFRS17A	splicing factor, arginine/serine-rich 17A	NM_005088	0.01	Plasma Membrane	other
SGSM2	small G protein signaling modulator 2	XM_029438	0.017	Unknown	other
SH3KBP1	SH3-domain kinase binding protein 1	NM_031892	0.008	Cytoplasm	other
SIAH1	seven in absentia homolog 1 (Drosophila)	NM_003031	0.001	Nucleus	enzyme
SIGLECP3	sialic acid binding Ig-like lectin, pseudogene 3	XM_290822	0.02	Unknown	other
SIN3B	SIN3 homolog B, transcription regulator (yeast)	XM_050561	0.006	Nucleus	transcription regulator
SIRPA	signal-regulatory protein alpha	NM_080792	0.003	Plasma Membrane	phosphatase
SKP2	S-phase kinase-associated protein 2 (p45)	NM_032637	0.015	Nucleus	other
SLBP	stem-loop binding protein	NM_006527	0.007	Nucleus	other
SLC15A4	solute carrier family 15, member 4	NM_145648	0.003	Unknown	transporter
SLC16A3	solute carrier family 16, member 3 (monocarboxylic acid transporter 4)	NM_004207	0.011	Plasma Membrane	transporter
SLC1A5	solute carrier family 1 (neutral amino acid transporter), member 5	NM_005628	0.019	Plasma Membrane	transporter
SLC35C2	solute carrier family 35, member C2	NM_173073	0.006	Unknown	transporter
SLC43A3	solute carrier family 43, member 3	NM_017611	0.006	Extracellular Space	other
SLC7A11	solute carrier family 7, (cationic amino acid transporter, y+ system) member 11	NM_014331	0.008	Plasma Membrane	transporter
SLC7A6	solute carrier family 7 (cationic amino acid transporter, y+ system), member 6	NM_003983	0.006	Plasma Membrane	transporter
SLC7A7	solute carrier family 7 (cationic amino acid transporter, y+ system), member 7	NM_003982	0.015	Plasma Membrane	transporter
SMAD4	SMAD family member 4	NM_005359	0.001	Nucleus	transcription regulator
SMARCAL1	SWI/SNF related, matrix associated, actin dependent regulator of chromatin, subfamily a-like 1	NM_014140	0.004	Nucleus	enzyme
SMARCC2	SWI/SNF related, matrix associated, actin dependent regulator of chromatin, subfamily c, member 2	NM_139067	0.009	Nucleus	transcription regulator
SMARCD1	SWI/SNF related, matrix associated, actin dependent regulator of chromatin, subfamily d, member 1	NM_139071	0.005	Nucleus	transcription regulator
SNAP23	synaptosomal-associated protein, 23kDa	NM_130798	0.017	Plasma Membrane	transporter
SNRPB2	small nuclear ribonucleoprotein polypeptide B''	NM_198220	0.003	Nucleus	other
SNRPN	small nuclear ribonucleoprotein polypeptide N	NM_003097	0.005	Nucleus	other
SNURF	SNRPN upstream reading frame	NM_022804	0.003	Nucleus	other
SNX10	sorting nexin 10	NM_013322	0.016	Cytoplasm	transporter
SPEN	spen homolog, transcriptional regulator (Drosophila)	NM_015001	0.004	Nucleus	transcription regulator
SPI1	spleen focus forming virus (SFFV) proviral integration oncogene spi1	NM_003120	0.01	Nucleus	transcription regulator
SPN	sialophorin (leukosialin, CD43)	NM_003123	0.014	Plasma Membrane	transmembrane receptor
SPON2	spondin 2, extracellular matrix protein	NM_012445	0.031	Extracellular Space	other
SPRYD3	SPRY domain containing 3	NM_032840	0.026	Unknown	other
SQRDL (includes EG:58472)	sulfide quinone reductase-like (yeast)	NM_021199	0.021	Cytoplasm	enzyme
SRM	spermidine synthase	NM_003132	0.025	Unknown	enzyme
SSBP3	single stranded DNA binding protein 3	NM_145716	0.011	Nucleus	transcription regulator
SSH2	slingshot homolog 2 (Drosophila)	NM_033389	0.016	Cytoplasm	phosphatase
SSH3	slingshot homolog 3 (Drosophila)	NM_018276	0.008	Unknown	phosphatase
STX3	syntaxin 3	NM_004177	0.046	Plasma Membrane	transporter
STXBP2	syntaxin binding protein 2	NM_006949	0.016	Unknown	transporter
SUMO1	SMT3 suppressor of mif two 3 homolog 1 (S. cerevisiae)	NM_003352	0.016	Nucleus	enzyme
SYNE1	spectrin repeat containing, nuclear envelope 1	NM_133650	0.003	Nucleus	other
SYVN1	synovial apoptosis inhibitor 1, synoviolin	NM_032431	0.001	Cytoplasm	transporter
TAF4	TAF4 RNA polymerase II, TATA box binding protein (TBP)-associated factor, 135kDa	NM_003185	0.001	Nucleus	transcription regulator
TAF7	TAF7 RNA polymerase II, TATA box binding protein (TBP)-associated factor, 55kDa	NM_005642	0.005	Nucleus	transcription regulator
TATDN1	TatD DNase domain containing 1	NM_032026	0.005	Unknown	other
TBC1D1	TBC1 (tre-2/USP6, BUB2, cdc16) domain family, member 1	NM_015173	0.015	Nucleus	other
TBL1XR1	transducin (beta)-like 1 X-linked receptor 1	NM_024665	0.001	Nucleus	transcription regulator
TBPL1	TBP-like 1	NM_004865	0.005	Nucleus	transcription regulator
TCIRG1	T-cell, immune regulator 1, ATPase, H+ transporting, lysosomal V0 subunit A3	NM_006053	0.044	Plasma Membrane	enzyme
TIMP1	TIMP metallopeptidase inhibitor 1	NM_003254	0.024	Extracellular Space	other
TIMP2	TIMP metallopeptidase inhibitor 2	NM_003255	0.034	Extracellular Space	other
TINF2	TERF1 (TRF1)-interacting nuclear factor 2	NM_012461	0.009	Nucleus	other
TLN1	talin 1	NM_006289	0.024	Plasma Membrane	other
TM9SF4	transmembrane 9 superfamily protein member 4	NM_014742	0.007	Cytoplasm	transporter
TMED5	transmembrane emp24 protein transport domain containing 5	NM_016040	0.004	Cytoplasm	other
TMEM109	transmembrane protein 109	NM_024092	0.029	Unknown	other
TMEM19	transmembrane protein 19	NM_018279	0.006	Unknown	other
TMEM51	transmembrane protein 51	NM_018022	0.005	Unknown	other
TMSB4X	thymosin beta 4, X-linked	NM_021109	0.008	Cytoplasm	other
TNFAIP2	tumor necrosis factor, alpha-induced protein 2	NM_006291	0.015	Extracellular Space	other
TNFAIP3	tumor necrosis factor, alpha-induced protein 3	NM_006290	0.036	Nucleus	other
TNFRSF14	tumor necrosis factor receptor superfamily, member 14 (herpesvirus entry mediator)	NM_003820	0.03	Plasma Membrane	transmembrane receptor
TNFSF10	tumor necrosis factor (ligand) superfamily, member 10	NM_003810	0.017	Extracellular Space	cytokine
TNFSF12	tumor necrosis factor (ligand) superfamily, member 12	NM_003809	0.018	Extracellular Space	cytokine
TNS3	tensin 3	NM_022748	0.003	Unknown	phosphatase
TPM4	tropomyosin 4	NM_003290	0.005	Cytoplasm	other
TRAM1	translocation associated membrane protein 1	NM_014294	0.01	Cytoplasm	other
TRIM11	tripartite motif-containing 11	NM_145214	0.039	Unknown	other
TRRAP	transformation/transcription domain-associated protein	NM_003496	0.002	Nucleus	transcription regulator
TTC13	tetratricopeptide repeat domain 13	NM_024525	0.003	Unknown	other
TUBB1	tubulin, beta 1	NM_030773	0.019	Cytoplasm	other
TUBB2C	tubulin, beta 2C	NM_006088	0.015	Cytoplasm	other
TUFM	Tu translation elongation factor, mitochondrial	NM_003321	0.035	Cytoplasm	translation regulator
TXNL1	thioredoxin-like 1	NM_004786	0.043	Cytoplasm	enzyme
UBAC1	UBA domain containing 1	NM_016172	0.035	Unknown	other
UBAC2	UBA domain containing 2	NM_177967	0.01	Unknown	other
UBE2E2	ubiquitin-conjugating enzyme E2E 2 (UBC4/5 homolog, yeast)	NM_152653	0.002	Cytoplasm	enzyme
UBE2E3	ubiquitin-conjugating enzyme E2E 3 (UBC4/5 homolog, yeast)	NM_182678	0.005	Nucleus	enzyme
UBQLN2	ubiquilin 2	NM_013444	0.032	Nucleus	other
UCKL1	uridine-cytidine kinase 1-like 1	NM_017859	0.007	Unknown	kinase
UNC13D	unc-13 homolog D (C. elegans)	XM_113950	0.002	Cytoplasm	other
UNC93B1	unc-93 homolog B1 (C. elegans)	NM_030930	0.011	Unknown	other
UQCRH	ubiquinol-cytochrome c reductase hinge protein	NM_006004	0.006	Cytoplasm	enzyme
URM1	ubiquitin related modifier 1 homolog (S. cerevisiae)	NM_030914	0.012	Unknown	other
USP47	ubiquitin specific peptidase 47	NM_017944	0.003	Unknown	peptidase
VARS	valyl-tRNA synthetase	NM_006295	0.01	Cytoplasm	enzyme
VEZF1	vascular endothelial zinc finger 1	NM_007146	0.003	Nucleus	transcription regulator
VGLL4	vestigial like 4 (Drosophila)	XM_052386	0.004	Nucleus	other
VNN3	vanin 3	NM_018399	0.015	Extracellular Space	enzyme
VPS41	vacuolar protein sorting 41 homolog (S. cerevisiae)	NM_080631	0.004	Cytoplasm	transporter
VSIG1	V-set and immunoglobulin domain containing 1	NM_182607	0.006	Unknown	other
WDR45	WD repeat domain 45	NM_007075	0.005	Unknown	other
XAB2	XPA binding protein 2	NM_020196	0.005	Nucleus	other
XCL2	chemokine (C motif) ligand 2	NM_003175	0.022	Extracellular Space	cytokine
XPO6	exportin 6	XM_055195	0.004	Cytoplasm	transporter
YIPF6	Yip1 domain family, member 6	NM_173834	0.003	Cytoplasm	other
YPEL3	yippee-like 3 (Drosophila)	NM_031477	0.023	Unknown	other
YRDC	yrdC domain containing (E. coli)	NM_024640	0.017	Unknown	other
YWHAG	tyrosine 3-monooxygenase/tryptophan 5-monooxygenase activation protein, gamma polypeptide	NM_012479	0.012	Cytoplasm	other
ZBTB22	zinc finger and BTB domain containing 22	NM_005453	0.003	Nucleus	other
ZFHX3	zinc finger homeobox 3	NM_006885	0.001	Nucleus	transcription regulator
ZFP36	zinc finger protein 36, C3H type, homolog (mouse)	NM_003407	0.032	Nucleus	transcription regulator
ZFR	zinc finger RNA binding protein	NM_016107	0.002	Nucleus	other
ZGPAT	zinc finger, CCCH-type with G patch domain	NM_181485	0.005	Unknown	other
ZHX1	zinc fingers and homeoboxes 1	NM_007222	0.003	Nucleus	transcription regulator
ZMIZ1	zinc finger, MIZ-type containing 1	NM_020338	0.002	Nucleus	other
ZNF185	zinc finger protein 185 (LIM domain)	NM_007150	0.009	Nucleus	other
ZNF281	zinc finger protein 281	NM_012482	0.003	Nucleus	transcription regulator
ZNF428	zinc finger protein 428	NM_182498	0.021	Unknown	other
ZNF444	zinc finger protein 444	NM_018337	0.003	Nucleus	transcription regulator
ZNF518B	zinc finger protein 518B	XM_114418	0.003	Unknown	other
ZNF558	zinc finger protein 558	NM_144693	0.003	Nucleus	other
ZNF580	zinc finger protein 580	NM_016202	0.015	Nucleus	other
ZNF581	zinc finger protein 581	NM_016535	0.014	Nucleus	other
ZNF623	zinc finger protein 623	XM_376800	0.014	Nucleus	other
ZNF667	zinc finger protein 667	NM_022103	0.007	Nucleus	other
ZNF700	zinc finger protein 700	XM_375569	0.003	Unknown	other
ZNF800	zinc finger protein 800	NM_176814	0.001	Unknown	other
ZNF828	zinc finger protein 828	NM_032436	0.01	Unknown	other
